# Supplementary material for: Load-bearing mechanism and engineering application of a heavy-duty transfer steel platform supported by basement columns
Source: PLoS One. 2025 Dec 8;20(12):e0336277. doi: 10.1371/journal.pone.0336277 (PMC12685222; doi:10.1371/journal.pone.0336277)
Supplement: S1 Data — (TXT) [file pone.0336277.s001.txt]

1.17836	10210.04836
2.46671	13455.32803
3.75506	14392.85327
5.0434	12806.2721
6.33175	11363.92558
7.6201	10029.75505
8.90845	8839.81916
10.19679	7866.23526
11.48514	6964.76869
12.77349	6171.4781
14.06184	5486.3635
15.35018	4765.19024
16.63853	4152.19297
17.92688	3683.43035
19.21523	3322.84372
20.50357	2962.25709
21.79192	2781.96377
23.08027	2457.43581
24.36862	2205.02517
25.65696	1952.61452
26.94531	1736.26255
28.23366	1592.02789
29.52201	1483.8519
30.81035	1447.79324
32.0987	1303.55859
33.38705	1231.44126
34.6754	1015.08928
35.96374	870.85463
37.25209	798.73731
38.54044	690.56132
39.82879	618.44399
41.11713	654.50265
42.40548	546.32667
43.69383	582.38533
44.98218	654.50265
46.27052	510.268
47.55887	618.44399
48.84722	618.44399
50.13557	618.44399
51.42391	618.44399
52.71226	618.44399
54.00061	582.38533
55.28896	510.268
56.5773	510.268
57.86565	438.15068
59.154	366.03335
60.44235	438.15068
61.73069	366.03335
63.01904	438.15068
64.30739	402.09201
65.59574	366.03335
66.88408	366.03335
68.17243	293.91602
69.46078	329.97469
70.74913	293.91602
72.03747	402.09201
73.32582	474.20934
74.61417	510.268
75.90252	618.44399
77.19086	618.44399
78.47921	510.268
79.76756	474.20934
81.05591	474.20934
82.34425	438.15068
83.6326	582.38533
84.92095	510.268
86.2093	438.15068
87.49764	438.15068
88.78599	366.03335
90.07434	438.15068
91.36269	438.15068
92.65103	402.09201
93.93938	366.03335
95.22773	257.85736
96.51608	221.7987
97.80442	221.7987
99.09277	221.7987
